# Supplementary material for: Changes in haematological indices among children with sickle cell disease on hydroxyurea treatment for at least 1 year: A cohort study
Source: PLoS One. 2025 Nov 3;20(11):e0335617. doi: 10.1371/journal.pone.0335617 (PMC12582458; doi:10.1371/journal.pone.0335617)
Supplement: S1 Data — (XLS) [file pone.0335617.s001.xls]

## Sheet: Sheet1
Gender	Residence	Distancetofacility	Caretakers	Education level of the care taker	Ageofthechild	Transfusions	Hospitalizedin12months	Occurrence of painful crises	Malaria in the last one year	Hydroxy urea adherence	WBC_baseline	RBC_baseline	PLT_baseline	Hb_baseline	MCV_baseline	MCH_baseline	Neutrophils_baseline	Lymphocytes_baseline	Monocytes_baseline	Basophils_baseline	Eosinophils_baseline	WBC_current	RBC_current	PLT_current	Hb_current	MCV_current	MCH_current	Neutrophils_current	Lymphocytes_current	Monocytes_current	Basophils_current	Eosinophils_current
2	1	10	4	2	15	1	1	1	1	1	4.6	1.91	160	5.2	79.6	27.3	0.5	1.8	0.3	0.4	0.01	8.54	2.39	328	6.6	90.8	27.6	4.05	2.66	0.71	0.06	1.06
1	2	5	2	3	12	2	1	1	1	1	17.24	2.51	249	7.2	72.1	28.7	8.4	5.38	1.94	0.12	1.4	17.29	2.6	211	6.8	78.5	26.2	5.39	8.48	1.68	0.14	1.6
2	1	30	1	2	14	1	1	1	1	1	36.64	1.77	610	5.8	85.3	32.9	12.09	18.95	4.39	0.74	0.47	12.54	2.63	709	10	112.2	38	12.54	12.14	1.92	0.16	0.7
1	1	15	1	2	14	2	1	1	1	1	19.68	2.86	527	9.2	85.7	32.2	10.11	5.28	3.42	0.1	0.77	20.73	2.87	628	8.6	84.7	30	12.85	4.69	2.75	0.21	0.23
2	1	20	1	2	16	2	1	1	1	1	38.2	3.4	700	6.8	82	22	10.2	15.2	1.1	0.82	0.02	27.16	1.74	687	6	103.4	34.5	9.72	14.59	2.15	0.53	0.17
2	1	20	1	2	12	1	1	1	1	1	61.14	1.6	239	4.93	83.8	30.6	10.61	47.96	1.87	0.25	0.45	15.32	2.34	385	7.2	88.9	30.8	6.35	5.73	2.73	0.15	0.36
2	2	2	1	4	12	2	2	2	2	1	19.2	2.2	620	8.9	84.5	27.8	3.85	3.8	1.3	0.21	0.34	7.41	3.26	508	11	93.9	33.7	2.93	3.27	0.89	0.1	0.22
1	2	5	2	4	9	1	1	1	1	1	17.48	1.56	784	4.7	95.8	30.2	11.35	4.85	1.5	0.09	0.05	17.64	2.39	483	7.6	91.6	31.8	6.44	8.51	1.76	0.13	0.8
1	1	25	4	4	8	2	2	1	1	1	18.2	3.2	580	7.8	88	24	6.8	4.4	1.2	0.09	0.48	13.23	2.08	412	7.1	105.8	34.1	4.26	7.4	1.14	0.07	0.36
2	1	30	1	1	6	1	1	1	1	4	26.87	2.64	488	6.8	70.7	23.8	1.2	15.15	5.8	1.7	0.01	17.94	2.4	665	8.1	102.5	33.8	6.85	8.77	1.02	0.17	1.13
2	2	2	1	3	8	1	1	2	1	1	7.9	3.1	313	10	82.9	32.3	1.2	3.8	1.9	0.8	0.01	7.43	3	663	10.1	95.7	33.7	3.26	2.94	1.01	0.06	0.16
2	2	15	1	2	10	1	1	1	1	1	16.8	3.6	500	6.2	84	28.8	2.2	6.5	0.62	0.08	0.01	11.39	2.19	681	7.1	103.7	32.4	2.94	7.09	0.85	0.07	0.44
2	1	10	1	2	17	2	2	2	1	1	17.2	6.2	321	7.4	96.3	36.2	4.8	2.8	0.9	0.06	0.07	4.18	4.77	250	11.1	76.7	23.3	1.88	1.86	0.36	0.05	0.03
1	1	26	1	2	8	2	2	1	1	1	21.18	4.24	238	8.8	63.7	20.8	15.38	3.74	1.29	0.08	0.01	7.1	3.65	200	8.3	69.9	22.7	3.55	2.69	0.45	0.08	0.33
1	1	26	1	2	16	1	1	2	1	1	13.84	2.72	94	7.9	80.1	29	6.2	6.38	0.99	0.12	0.12	8.71	1.61	77	5.3	108.7	32.9	2.97	4.78	0.64	0.13	0.19
2	1	21	1	3	13	2	1	1	1	1	85	2.1	329	5	83.6	23.8	65	12.8	3	1.2	3	13.3	2.68	369	6.9	81.3	25.7	5.21	6.51	1.03	0.21	0.34
2	1	18	1	2	13	1	1	1	1	1	19.2	4.6	625	5.2	75.2	22.2	8	6.2	1.2	0.2	0.22	13.67	3.38	523	8.9	79.3	26.3	6.23	5.42	1.08	0.27	0.67
1	1	18	1	2	11	1	1	1	1	1	16	1.43	130	4	80	28.3	6.2	10.1	2.3	0.1	0.02	15.49	3.16	564	8.8	88.6	27.8	7.22	6.45	1.12	0.2	0.5
2	1	18	1	4	14	2	1	1	2	1	14.3	3.12	278	9.5	90.4	30.4	5	7.8	1.5	0.09	0.05	9.6	2.63	376	7.7	84	29.3	2.33	5.51	1.28	0.16	0.32
2	2	2	1	4	10	2	1	1	1	1	14.6	3.55	429	10.3	87.9	29	9.4	2.6	1	0.2	0.02	13.38	2.84	497	8.7	90.1	30.6	4.99	4.12	1.38	0.18	2.71
1	1	11	1	4	11	2	1	1	1	1	14.26	2.35	370	6.8	72.3	28.9	5.22	6.97	1.01	0.15	0.91	13.76	2.65	443	8.2	91.7	30.9	2.53	8.26	1.31	0.22	1.44
2	1	25	1	2	4	1	1	1	1	1	19.56	2.97	515	7.6	77.4	25.5	15.35	1.95	1.86	0.06	0.33	9.48	2.43	161	7.9	96.7	32.5	3.82	4.42	0.67	0.08	0.49
1	1	18	1	3	6	2	2	1	1	1	14.2	3.8	441	5.7	68.9	18.2	4.52	5.4	1	0.1	0.05	11.78	2.66	362	6	73.3	22.6	3.35	7.41	0.91	0.07	0.04
2	1	18	1	2	8	2	2	1	1	1	13.5	2.9	580	6.2	74	28.2	6.8	5.65	0.62	0.85	0.18	10.41	2.33	345	8.2	102.6	35.2	4.37	4.87	0.82	0.07	0.28
1	1	45	1	3	4	2	1	1	1	1	14.61	2.48	412	7.4	83.1	26.6	4.34	7.88	1.77	0.14	0.48	10.89	3.03	372	8.6	85.1	28.4	3.62	5.25	0.9	0.08	1.04
1	2	7	1	4	9	1	1	1	1	1	19.9	2.3	237	6.8	76	29.5	10.1	6.3	3.5	0.32	0.06	13.41	2.87	584	9.2	94.8	32.1	3.02	7.67	1.25	0.1	1.34
2	2	30	1	4	5	2	2	2	1	1	23.95	2.34	847	7.6	94.1	32.7	13.43	8.09	2.08	0.07	0.34	11.03	2.43	461	8.2	99.2	33.7	2.6	7.4	0.65	0.17	0.21
2	2	2	1	3	16	1	1	1	1	1	24.9	1.51	318	4.9	92.8	33	4	11	1.1	0.12	0.02	13.18	2.23	552	7	92.4	31.4	5.52	4.34	1.65	0.24	1.43
2	1	55	1	2	17	1	1	1	1	1	18.91	1.96	348	6.6	100	33.7	2.2	7.5	2.4	0.08	0.56	13.76	2.62	592	8.8	93.5	33.6	4.92	5.52	1.54	0.26	1.52
2	1	40	2	1	5	2	1	1	1	1	12.09	2.6	118	8	77.3	30.8	1.76	9.67	0.32	0.09	0.25	14.2	2.65	420	8.1	93.2	30.6	4.98	7.31	0.84	0.12	0.95
1	1	20	1	4	13	1	1	1	1	3	26.91	2.75	360	7.9	70.2	28.7	21.67	3.61	1.46	0.16	0.01	14.06	3.04	509	8.8	86.5	28.9	4.6	7.73	1.05	0.21	0.47
2	2	5	1	4	7	2	1	2	1	1	8.42	3.93	243	10.5	78.9	26.6	6.3	1.1	0.9	0.04	0.08	4.07	3.94	216	12.8	93.9	32.5	1.2	2.31	0.38	0.04	0.14
2	1	127	1	4	8	2	1	2	1	1	15	3.21	333	8.1	86.6	25.2	48.1	37.9	13.5	0.7	3.3	26.95	2.64	715	8.4	92.5	31.5	8.81	15.18	1.6	0.41	0.95
1	2	2	1	4	7	2	1	1	1	1	14.5	2.52	582	7.8	87	32	5.6	6.8	1.2	0.08	0.03	10.59	2.83	82	10.4	106.7	36.7	4.53	5.19	0.77	0.09	0.01
2	1	30	1	2	14	1	1	1	1	1	22.39	2.27	334	7.6	97.8	33.3	9.25	10.81	1.43	0.65	0.25	11.79	2.56	533	9.3	101.2	36.3	3.55	6.85	1.06	0.14	0.19
2	2	2	1	4	5	2	1	1	1	1	12.8	2.8	449	7.8	82	25	6.2	4.2	1.6	0.06	0.02	10.18	3.83	312	10.3	79.9	26.9	5.12	3.73	0.65	0.08	0.57
2	1	25	1	4	10	2	1	1	1	1	17.26	2.35	302	7	71.5	29.8	7.33	8.13	1.2	0.22	0.38	16.3	2.52	719	8	92.1	31.7	7.16	7.07	1.6	0.21	0.26
1	1	25	1	2	13	1	1	1	1	1	9.42	2.33	572.9	7.34	98.2	31.5	1.99	6.3	0.93	0.23	1.87	13.25	2.47	812	7.8	97.2	31.6	4.06	7.98	0.99	0.16	0.06
2	1	30	1	2	13	1	1	1	1	1	50	7.35	380	4.6	73.5	6.2	6.2	25.3	12.6	0.08	0.02	13.81	2.78	644	8.1	93.9	29.1	3.93	7.91	1	0.17	0.8
2	1	18	2	3	14	2	1	1	1	1	15.8	4.2	520	7.2	72.2	26.2	5.3	2.5	1.5	0.1	0.04	10.14	3.32	363	8.5	76.2	25.6	4.75	4.21	1.04	0.06	0.08
2	1	18	1	4	12	1	1	1	1	1	21.68	2.51	178	8	98	31.9	10.35	8.14	2.57	0.11	0.07	13.36	1.86	599	6.8	105.9	36.6	5.61	5.78	1.54	0.18	0.25
1	1	18	1	4	10	2	1	1	1	1	10.85	4.12	334	9.8	60.2	23.8	4.89	4.73	1.06	0.11	0.06	12.71	4.08	984	9.3	71.1	22.8	3.28	7.29	1.59	0.21	0.04
2	2	3	1	4	4	2	1	1	1	1	28	2.79	355	7.7	93.8	27.5	27.32	11.6	2.7	0.2	0.1	25.54	2.3	574	7.5	98.3	32.6	14.8	7.64	2.16	0.04	0.9
1	1	21	1	3	4	1	1	2	1	1	12.18	2.57	486	5.9	76.3	23	5.13	5.31	1.19	0.11	0.44	11.47	2.53	315	7.6	87.7	30	3.49	6.64	0.65	0.15	0.54
1	2	2	2	3	9	2	1	1	1	1	33.93	2.69	258	6.5	72.5	24.2	21.57	9.65	0.83	0.32	0.01	9.14	2.98	402	8.4	85.2	28.2	2.74	4.59	1.01	0.07	0.73
1	2	2	2	3	13	1	1	1	1	1	20.55	2.92	369	8.3	92	28.3	6.8	4.2	0.89	0.08	0.06	11.09	3.03	407	8.3	82.8	27.4	5.18	4.89	0.84	0.12	0.06
1	2	5	4	2	9	2	1	1	1	1	14.5	2.8	531	8.7	88.9	31.1	7.34	5.04	1.43	0.11	0.58	12.33	2.89	463	8.7	84.8	30.1	4.79	5.72	1.01	0.08	0.73
1	1	10	1	3	6	1	1	1	2	2	91.6	1.73	434	6	93.1	34.6	5.6	67.3	2.7	0.16	7.6	19.89	2.32	434	7.8	92.7	33.6	6.3	10.36	1.83	0.32	1.08
1	1	47	2	2	11	1	1	1	1	1	2.56	6.3	351	6.3	82.4	24.6	9.5	2.4	2.1	0.1	0.7	17.38	1.74	299	5	89.1	28.7	9.73	4.91	2.1	0.15	0.49
2	1	25	4	2	5	1	1	1	2	1	51.7	2.28	750	7	79.8	22.8	10.5	31.77	7.41	0.09	0.57	11.96	2.42	668	8.7	103.7	36	3.79	6.45	1.09	0.09	0.54
1	2	2	1	3	14	2	2	2	2	1	20.5	2.2	430	7.5	18.2	79.8	9.5	7.6	3.5	0.5	0.51	13.45	3.04	220	8.3	76.3	27.3	3.09	8.11	1.85	0.17	0.23
2	2	2	1	4	6	2	2	2	2	1	12.5	2.6	356	9.5	70.9	22.8	5.9	5.6	5.7	0.04	0.4	20	2.28	479	7.9	99.6	34.6	7.06	9.03	1.26	0.11	2.54
1	1	5	1	2	10	1	1	1	1	1	13.5	3.6	360	13.2	16.8	19.5	6.8	6.8	7.5	0.05	0.58	8.19	4.55	418	13.5	84.6	29.7	2.38	3.39	0.48	0.05	1.89
2	1	30	1	2	12	1	1	1	1	1	17.1	2.89	111	7.1	68.4	24.6	2.14	10.8	2	0.08	1.75	9.42	3.43	286	7.9	67.3	23	2.91	5.05	1.17	0.09	0.2
2	1	34	1	2	4	1	1	1	1	1	16.8	3.6	580	8.9	86	28	3.73	6.65	0.18	0.01	0.01	12.15	2.64	410	8.8	93.6	33.3	5.11	5	1.39	0.04	0.61
1	1	13	1	2	13	2	2	1	1	4	10.82	3.62	170	8	72.7	22.1	7.4	2.08	1.03	0.07	0.24	16.9	2.57	133	6.6	73.5	25.7	4.8	10.28	1.16	0.12	0.54
1	2	2	3	4	16	1	1	1	1	4	20.46	2.08	547	5.2	72.4	23.8	9.65	5.42	3.5	0.89	1	22.59	2.28	577	6.8	76.8	29.8	11.81	72.9	2.64	0.21	0.64
1	2	2	2	2	15	2	2	1	2	1	11.53	1.86	515	5.8	94.8	34.1	5.08	4.75	1.58	0.08	0.04	11.71	1.62	290	6.1	90.1	37.7	5.67	4.25	1.21	0.14	0.44
2	1	50	1	2	12	1	1	1	1	1	12.75	3.65	472	7.9	98.2	36.4	6.85	3.58	1.95	0.12	0.25	5.06	2.51	274	9.5	92.4	37.8	1.11	3.06	0.72	0.12	0.05
2	2	5	1	2	16	2	2	1	1	4	9.07	4.2	250	7.8	100	35.8	4.8	2.8	1.2	0.07	0.2	9.84	3.31	546	10.9	80.7	32.9	4.08	4.79	0.77	0.06	0.14
2	1	10	2	2	16	2	1	1	1	4	9.68	3.6	250	9.2	98	36.2	6.2	2.2	1	0.08	0.2	8.81	2.45	171	6.3	68.2	25.7	2.95	4.46	0.82	0.1	0.18
2	1	10	1	2	14	2	1	1	1	1	10.47	2.52	303	8.6	94.8	34.1	5.11	3.52	1.38	0.11	0.35	9.41	2.9	396	9.9	85.2	34.1	3.85	4.53	0.72	0.06	0.25
1	1	160	1	2	8	2	2	1	1	1	15.04	2.3	414	5.8	71	23.5	1.61	11.97	1.02	0.24	0.2	13.17	2.61	458	7.1	65.1	27.2	5.31	4.68	1.99	0.12	1.07
2	1	43	2	1	7	1	1	1	1	3	48	2.8	400	5.8	100	32	10	8.2	1.2	0.4	0.2	15.29	2.09	599	7.3	84.2	34.9	4.91	9.02	0.84	0.23	0.29
1	2	3	2	3	5	1	1	1	1	1	33.9	2.44	382	5.9	79.9	24.1	8.2	13.5	3.3	0.2	0.1	14.03	2.11	296	6.6	87.7	31.3	5.43	6.97	1.46	0.07	0.1
1	1	25	1	3	5	2	2	1	1	4	15.8	3.2	468	8.6	102	38	12.8	6.2	1.4	0.2	0.1	23.88	2.39	460	6	77.4	25.1	9.58	11.17	1.76	0.14	1.23
1	2	4	1	3	8	2	1	1	1	1	22.19	2.18	309	5.5	75.2	25.2	6.01	13.03	2.58	0.05	0.52	16.3	2.55	540	7.2	80	28.2	4	7.8	1.04	0.11	3.35
1	1	13	1	4	15	2	2	1	1	1	14.6	3.15	187	6.7	63.2	21.5	9.8	3.3	1.1	0.3	0.1	10.7	4.92	202	10	62.4	20.3	4.96	4.23	0.94	0.19	0.38
1	1	20	1	2	7	1	1	2	1	4	33.14	3.79	619	8.2	71	21.6	13.86	13.18	2.6	3.43	0.07	17.56	2.01	224	5.6	85.1	27.9	6.6	9.04	1.54	0.24	0.14
1	1	150	1	3	9	1	1	1	1	1	10.44	2.18	176	7.4	93.1	33.9	3.53	5.54	1.09	0.2	0.08	12.83	1.87	395	7.1	110.2	38	4.45	7.23	0.74	0.14	0.27
2	1	15	2	2	10	2	2	1	2	4	16.8	3.22	451	9.2	72.7	28.6	16.43	5.05	1.6	0.02	0.01	13.6	2.12	393	7	96.2	33	6.38	5.3	1.77	0.12	0.03
2	2	5	1	3	10	2	1	1	1	1	24.69	3.58	96	10.9	82.8	30.5	6.8	5.88	1.48	0.02	0.01	27.41	1.64	527	5.8	107.3	35.4	4.8	14.35	3.12	0.26	4.88
1	1	18	1	3	4	2	1	1	2	1	30.02	1.95	135	7	91.4	36.2	6.2	7.44	0.96	0.02	0.01	18.55	2.49	658	6.9	90.8	27.7	6.3	10.53	1.37	0.17	0.18
1	1	45	4	2	10	1	1	1	1	4	15.6	2.14	375	7.6	87.9	35.6	6.2	9.4	1.5	0.03	0.01	17.74	1.98	449	6.6	94.4	33.3	5.7	8.6	1.47	0.23	1.74
2	1	34	1	2	12	1	1	1	1	2	10.1	1.8	105	8.4	106.1	26.6	5.4	3.9	1.1	0.2	0.01	25.26	2.62	341	9	98.1	34.4	21.67	2.53	0.99	0.06	0.01
2	1	36	1	4	3	1	1	1	1	1	9.23	1.08	178	3.1	88.9	28.7	5.85	2.93	0.39	0	0	15.04	2.19	209	7	102.7	32	1.61	11.97	1.02	0.24	0.2
2	1	20	1	3	16	2	1	1	1	4	12.3	1	350	8.3	72.8	27	3.1	2.8	1.2	0.02	0	11.9	2.55	459	8	92.9	31.4	2.67	7.91	0.94	0.21	0.17
2	1	35	1	3	7	2	1	1	1	4	41.92	2.1	178	5.2	79	24.8	13.15	20.84	4.42	3.22	0.29	9.63	3.35	674	8.8	77.6	26.3	4.22	4.06	0.58	0.09	0.68
1	1	35	4	2	12	1	1	1	1	1	20.53	1.85	81	5.7	78	32	7.39	0.8	1	0.02	0	15.09	2.53	317	8.8	86.6	29.6	8.9	4.4	1.23	0.18	0.37
2	1	35	1	4	17	2	1	1	1	1	12.17	5.18	468	6.6	82.6	30.3	5.68	3.76	2.05	0.11	0.57	7.68	2.11	398	7.2	96.2	34.1	3.67	3.05	0.65	0.11	0.2
2	1	5	2	3	15	1	1	1	1	1	6.3	5.09	526	13	80	26.28	3.99	1.47	0.84	0.02	0.21	8.31	3.87	228	10.9	83.5	28.2	5.31	2.37	0.55	0.03	0.05
2	2	2	1	4	8	2	2	1	2	1	5.64	3.44	2.5	10.9	94.5	31.7	1.69	3.33	0.53	0.02	0.07	7.99	4.73	283	13.7	86.3	29	3.88	3.46	0.52	0.05	0.08
2	1	35	1	4	5	2	2	2	2	1	6.29	2.84	134	8.3	89.4	29.2	4.44	1.26	0.5	0.02	0.07	6.79	3.51	305	10.2	86.3	29.1	2.67	3.07	0.34	0.07	0.64
2	2	3	1	3	7	2	1	1	1	1	18.2	1.2	500	7.2	96	28	6.2	6.2	1.2	0.02	0	22.72	9.06	236	8.3	81.4	26.2	9.06	9.78	2.28	0.21	1.39
1	2	3	1	3	3	2	2	1	1	1	15.52	2.64	567	6.9	82.2	26.1	5.5	7.8	0.81	0.04	0.81	34.71	2.6	494	8.1	95.8	31.2	13.96	18.49	1.06	1.18	0.02
2	1	35	1	3	13	2	1	1	1	4	18.6	3.5	328	9.2	85	26	3.5	6.2	4.39	0.04	0.01	9.62	2.64	342	7.6	84.8	28.8	4.12	4.37	0.87	0.16	0.1
2	1	35	1	2	14	2	2	1	1	1	29.39	0.87	268	2.5	64.4	28.7	13.06	11.85	4.39	0.05	0.01	22.07	2.48	318	7.3	90.3	29.4	7.22	12.23	2.08	0.21	0.33
2	2	30	1	4	12	2	1	1	2	1	13.96	2.3	135	6.5	92.6	28.3	5.84	6.06	1.85	0.09	0.12	9.48	2.6	345	7.7	85	29.6	4.03	4.3	0.93	0.14	0.08
1	1	30	1	4	10	2	2	2	1	1	5.8	3.5	200	11	90	30	5.8	2	0.5	0.02	0.01	14.51	2.49	285	7.2	83.9	28.9	5.21	8.25	0.73	0.18	0.14
1	1	10	1	2	12	2	2	1	1	2	31.47	1.55	659	4.8	103.9	31	17.84	9.97	3.39	0.19	0.08	12.73	1.72	516	6.2	100.6	36	4.86	6.28	1.11	0.22	0.26
1	1	25	1	2	8	1	1	1	1	3	39.9	2.03	118	5.3	91.6	26.1	15.2	17.8	5	1.3	0.6	19.29	2.34	227	6.1	86.3	26.1	6.48	9.75	1.51	0.12	1.43
1	1	25	1	2	11	2	2	2	1	4	7.57	2.38	158	6.5	93.7	27.3	5.31	1.53	0.68	0.04	0.01	8.75	4.42	288	11.1	76.9	25.1	3.65	4.38	0.39	0.02	0.31
1	1	20	1	2	15	2	2	2	2	3	12.5	4.2	302	7.9	82.3	30	4.8	6.8	0.8	0.03	0.01	11.48	2.39	510	7.8	90	32.6	5.04	3.17	2.17	0.2	0.9
2	1	40	4	2	10	1	1	2	1	4	74.04	1.43	358	4.2	97.9	29.4	15.64	32.2	3.84	21.67	0.69	18.63	2.5	538	8	88.4	32	8.25	7.49	1.36	0.14	1.39
2	2	3	1	3	13	2	1	1	1	4	11.78	2.12	485	6.2	74.1	28.5	3.35	7.41	0.91	0.07	0.04	11.72	2.26	692	6.6	74.3	29.2	3.37	6.64	1.09	0.18	0.44
2	1	13	1	2	13	2	1	1	1	4	15.32	2.34	352	6.8	86.2	28	6.35	5.73	2.73	0.15	0.36	11.02	3.79	306	8.6	58	22.7	4.58	4.59	1.38	0.05	0.42
2	1	13	1	2	16	1	1	1	1	4	20.17	2.23	412	6.2	78.5	24.1	7.63	9.44	1.29	0.12	1.69	7.93	2.87	316	10	87.8	34.8	3.13	3.49	0.93	0.04	0.34
1	1	13	2	3	7	1	1	1	1	4	45.5	1.94	212	4.5	61.9	23.2	22.8	21.36	1.15	0.18	0.01	17.15	3.17	309	7.2	58.7	22.7	8.06	6.84	1.79	0.09	0.37
2	1	13	2	3	12	2	1	1	2	4	29.12	2.13	318	7.1	81.7	33.3	17.35	9.43	2.12	0.17	0.05	16.36	2.6	342	8.3	77.7	31.9	4.53	9.19	1.47	0.14	1.03
2	1	13	2	3	6	2	2	1	1	4	17.56	2	354	5.8	71.8	24.5	6.6	9.04	1.54	0.24	0.14	15.33	3.1	242	9.5	75.8	30.6	5.91	6.49	1.71	0.1	1.12
2	1	13	2	2	11	2	1	1	1	4	31.43	2.93	166	8.3	77.5	27.9	17.2	11.97	1.04	1.21	0.01	9.66	3.44	241	8.8	66.3	25.6	4.55	3.77	0.77	0.15	0.42
1	1	18	1	3	4	2	1	1	1	4	40.2	2.82	332	6.4	81.2	22.7	7.8	25	5.4	1	1	20.53	3.53	549	8.2	73.9	23.2	5.36	11.28	1.99	0.15	1.75
2	1	18	2	2	9	1	1	1	1	1	51.6	0.91	409	3.6	124.2	39.6	27.11	23.79	1.48	0.52	0.34	39.53	1.34	541	5.1	122.4	38.1	9.83	25.36	2.16	1.48	0.7
2	1	25	1	3	6	2	1	1	1	1	5.88	4.79	169	10.6	64.1	22.1	4.08	1.15	0.44	0.02	0.19	6.55	4.08	253	9.9	71.3	24.3	3.79	1.9	0.72	0.02	0.12
2	2	5	3	4	7	2	2	1	1	1	12.63	4.8	410	8.9	88	32	5.2	6.2	1	0.2	0.01	10.69	2.43	357	7.5	88.1	30.9	5.28	4	1.01	0.09	0.31
2	1	20	1	2	9	1	1	1	1	4	37.98	1.38	175	4.5	81.9	32.6	17.99	14.74	4.45	0.31	0.49	20.17	2.23	288	6.6	96	29.6	7.63	9.47	1.28	0.12	1.67
1	2	2	1	3	8	2	2	2	1	1	14.6	3.8	420	7.7	87.2	24.2	4.8	8.2	1.3	0.2	0.1	12.06	2.93	407	8.6	89.4	29.4	7.29	2.08	1.21	0.08	0.68
1	1	24	4	2	9	1	1	1	1	1	18.27	1.27	109	3.7	85.8	29.1	2.34	14.48	1.02	0.08	0.35	44.23	3	504	8.1	79.3	27	7.91	32.23	1.8	1.4	0.89
1	1	30	1	2	7	2	2	2	2	4	13.63	4.2	300	7.8	80	28	5.8	6.2	1.2	0.03	0.4	12.78	2.63	567	8.2	90.5	31.2	5.19	5.4	1.38	0.18	0.63
2	1	30	4	2	13	2	2	1	2	4	24.71	1.31	284	4.6	93.3	35.4	5.2	14.4	4.7	0.4	0.01	12.17	2.95	343	8	78.3	27.1	4.6	4.91	1.12	0.11	1.43
1	1	196	1	2	9	2	2	1	1	1	19.31	3.6	480	7.8	86	32	5.8	12.2	1.1	0.2	0.01	10.46	2.7	565	7.5	81.9	27.8	5.69	3.58	0.93	0.07	0.19
1	1	25	4	2	12	2	2	1	1	4	17.74	2.2	520	7.2	83.4	24.1	5.7	8.6	1.42	0.22	1.77	10.35	3.18	441	9.5	86.2	29.9	2.69	4.6	0.91	0.11	2.04
1	1	25	4	2	4	2	2	1	2	3	18.63	2.52	541	7.4	88.2	30.4	8.25	7.49	1.36	0.14	1.39	9.87	2.9	499	8.5	84.1	29.3	2.57	5.29	1.31	0.11	0.59
2	1	20	1	2	11	1	1	1	1	1	15.45	2.21	546	6.9	92.2	31.3	12.37	2.38	0.62	0.06	0.02	8.69	2.62	466	8.5	91.2	32.4	3.42	4.33	0.8	0.07	0.07
1	1	25	4	2	10	1	1	1	1	4	15.45	2.4	275	7.2	68.5	25.7	6.84	6.76	1.28	0.13	0.45	9.65	2.97	192	8.3	81.8	27.9	4.03	4.3	0.84	0.1	0.38
2	1	10	1	2	12	2	1	1	1	4	11.71	2.64	487	6.4	74.8	25.1	5.67	4.25	1.21	0.1	0.48	15.76	2.8	658	7.4	81.8	26.4	6.49	7.92	1.27	0.04	0.04
1	1	25	1	4	14	2	2	1	1	4	34.44	1.72	311	5.5	86.3	32	11.08	20.32	1.8	1.16	0.08	13.88	2.43	296	7.7	88.5	31.7	3.76	8.59	1.12	0.07	0.34
2	1	35	4	2	12	1	1	1	1	4	19.31	2.59	415	6.4	73.8	22.4	9.85	6.52	1.4	0.8	0.74	15.43	2.78	354	6.8	77	24.5	5.19	7.98	1.77	0.14	0.35
2	1	25	1	2	13	2	1	1	1	4	5.98	5.15	193	13	63.7	25.2	3.07	2.35	0.35	0.03	0.18	5.15	5.25	201	13.6	80.6	25.9	1.83	2.37	0.61	0.05	0.29
1	2	5	1	2	15	1	1	1	1	1	4.46	8.3	257	8.3	78.6	31.2	3.42	0.82	0.21	0.01	0	7.9	3.3	368	10	97	30.3	3.11	3.49	1.06	0.04	0.2
1	1	30	1	2	13	2	2	1	1	1	13.75	1.46	512	5.3	81.5	31.4	5.06	7.2	1.2	0.09	0.2	12.93	1.72	468	5.5	83.7	32	4.69	6.43	1.3	0.09	0.42
1	1	30	1	2	11	2	2	1	1	1	20.6	1.55	390	5.2	83.4	28	11.73	6.74	1.78	0.09	0.23	18.97	7.43	333	7.1	97	35.7	7.43	8.68	1.9	0.16	0.8
1	1	30	1	2	7	2	1	1	1	4	21.35	2.2	625	6.4	82.4	24.4	12.4	6.27	2.1	0.06	0.52	19.72	2.94	761	7.6	85	25.9	9.99	7.14	1.73	0.09	0.77
2	1	25	1	3	7	1	1	1	1	1	13.03	2.31	316	7.1	65.9	23.3	9.2	1.56	1.48	0.79	0	15.03	2.61	338	7.6	89.7	29.1	4.61	8.59	1.15	0.14	0.54
2	1	30	1	3	12	1	1	1	1	1	12.07	2.69	332	8.1	94.1	30.1	7.88	3.31	0.79	0.03	0.06	9.96	2.32	129	7.4	95.3	31.9	5.66	3.46	0.59	0.05	0.2
1	2	5	1	4	14	2	2	1	1	1	13.32	2.62	356	8.2	83.4	29.7	5.2	6.14	1.3	0.08	0.6	9.62	3.07	347	9	84	29.3	2.45	4.89	0.75	0.16	1.37
2	2	5	1	2	12	2	1	1	1	4	12.47	2.6	371	7.4	74.1	24.7	4.8	6.02	1.32	0.27	0.06	9.72	3.37	475	8.2	72.1	24.3	2.31	5.17	1.61	0.14	0.49
2	2	5	1	2	10	2	2	2	2	4	13.7	2.41	3.2	7.6	81.4	27.5	5.01	7	1.4	0.04	0.25	12.72	2.83	271	8.3	84.1	29.3	5.72	4.65	1.11	0.19	1.05
2	1	30	2	3	16	2	2	1	1	1	12.8	2.47	422	7.8	83.7	27.4	5.76	4.66	1.13	1	0.24	11.68	2.59	437	9.2	101.5	35.5	5.88	4.35	0.83	0.13	0.49
2	1	38	2	3	14	1	1	1	1	1	18.65	2.56	300	8.4	91.7	31	9	7.41	1.8	0.41	0.03	15.43	2.9	261	9.3	95.2	32.1	6.11	7.34	1.39	0.12	0.47
1	1	70	1	2	9	1	1	1	1	2	7.06	2.65	288.4	8.24	97	31.1	3.28	3	0.57	0.03	0.18	15	2.16	331	7.5	106	34.7	5.8	7.2	1.3	0.3	0.4
2	1	70	3	2	10	1	1	1	2	2	16.61	0.88	70	2.5	95.8	32.8	5.8	3.86	0.85	1.26	0.68	14.2	3.44	515	10.3	92.7	29.9	7	5.4	1	0.2	0.7
2	1	70	1	2	7	1	1	1	1	1	7.06	2.65	288	8.24	97	31.1	46.48	42.44	8.13	0.41	2.54	7.6	2.5	82	7.4	92.4	29.6	2.7	4.1	0.7	0.1	0
2	1	70	1	2	16	1	1	1	1	2	21.56	2.2	312.6	8.2	115.3	37.3	83.08	14.03	0.38	0.04	0.11	8.1	2.82	359	10.3	109	36.5	1.9	4.8	1.1	0.2	0.1
2	1	56	1	4	8	2	1	1	1	1	15.47	2.88	337	7.5	83.7	26	7.97	5.18	1.92	0.1	0.07	8.8	3.26	333	9.5	87.4	29.1	3.5	4.1	0.7	0.1	0.4
1	1	60	1	2	8	2	1	2	2	2	13.8	1.57	223	4.1	93.6	26.1	5.58	8.3	1.2	0.11	0.05	13.1	1.38	107	3.7	89.9	26.8	7.6	4.3	0.5	0.1	0.6
1	1	62	1	4	15	2	1	1	1	1	16.92	2.09	548	5.9	85.2	28.2	6.27	8.7	1.44	0.22	0.29	5.4	3.5	161	8.9	80.6	25.4	1.7	2.7	0.4	0.1	0.5
1	1	58	1	2	12	2	1	1	1	4	7.94	2.87	117	8.2	80.1	28.6	5.45	1.58	0.89	0.02	0	10.4	2.32	67	6.9	93.1	29.7	7.2	2.2	0.9	0.1	0.1
1	1	62	1	4	13	2	1	1	1	1	13.11	3.05	337	8.6	75.1	28.2	4.68	6.8	1.18	0.19	0.26	4.9	3.59	155	10.5	89.4	29.2	1.4	2.8	0.3	0.1	0.3
2	2	2	2	4	9	2	1	1	2	4	18.6	2.48	221	6.3	68.1	25.4	6.95	9.33	1.47	0.11	0.74	18.5	2.8	239	7.1	73.2	25.4	10	5.3	1.6	0.3	1.4
2	2	23	1	3	11	2	1	1	1	2	9.45	2.82	323	8.6	87.2	30.5	2.86	4.19	0.63	0.09	1.68	11.5	2.48	324	8.5	103	34.3	2.9	6.6	0.9	0.2	0.8
2	1	76	1	2	11	1	1	1	1	2	24.23	2.89	576	8.3	72.7	28.7	6.05	13.24	2.61	0.11	2.22	14.8	2.06	297	7.3	109	35.4	5.8	6	1.5	0.5	1.1
1	1	40	1	2	6	2	1	1	1	2	16.92	2.09	548	5.9	85.2	28.2	6.27	8.7	1.44	0.22	0.29	17.2	2.95	420	8	88.1	27.1	9.9	3.8	1.2	0.3	2
1	1	38	1	3	12	1	1	1	1	2	8.82	1.14	63	4	103.5	35.1	3.14	4.97	0.5	0.06	0.15	12.9	2.68	829	6.7	84.3	25	7	3.8	1	0.2	1
1	1	40	1	2	6	2	1	1	1	2	26.68	3.28	276	8.4	69.2	25.6	18.13	5.65	2.62	0.19	0.09	17.2	3.44	247	8.6	79.4	25	10.2	3.8	1.7	0.2	1.3
2	2	1	1	3	8	2	1	1	2	2	33.05	1.6	286	5.7	102.5	35.6	6.09	22.54	3.77	0.16	0.49	10.8	2.08	561	6.7	98.1	32.2	4.32	5.4	0.73	0.14	0.21
2	2	2	1	4	8	2	1	1	2	2	14.47	2.56	438	5.4	98.5	36.8	10.51	2.3	1.3	0.5	1.16	12.13	3.02	387	8	81.5	26.5	5.2	4.85	1.13	0.14	0.81
1	1	62	1	2	13	1	1	1	1	2	93	2.04	552	6.9	81.5	33.9	35.2	72.3	4	12.5	2.56	13.66	2.76	744	7.8	85.9	28.3	2.02	8.35	1.05	0.27	1.97
1	1	58	1	2	7	1	1	1	2	2	95.6	1.54	548	3	68.2	28.6	66.7	16.5	5.4	3.1	3.9	6.35	2.62	642	8.2	100	31.3	1.12	4.47	0.35	0.08	0.33
1	1	34	1	2	5	2	2	1	1	2	95.6	1.54	568	3	68.2	19.5	66.7	16.5	5.4	3.1	3.9	148.38	2.33	439	5.4	69.5	23.2	12.49	126.95	7.13	1.61	0.2
2	1	24	1	2	14	1	1	1	1	3	37.4	2.19	287	6.5	90.9	29.7	27.8	6.8	1.6	0.5	0.6	10.04	2.46	357	7.5	83.3	30.5	3.02	5.92	0.63	0.2	0.27
1	1	28	1	2	6	2	2	1	2	4	29.06	1.34	129	3.7	91.8	27.6	4.43	21.94	1.57	0.11	1.01	23.3	2.05	453	5.6	91.7	27.3	14.2	7.6	1.1	0.3	0.2
2	1	25	1	3	5	1	1	1	1	4	14.2	3.44	515	10.3	92.7	29.7	7	5.4	1	0.2	0.7	13.83	2.83	421	7.4	80.9	26.1	3.43	9.25	0.7	0.06	0.39
1	2	3	1	2	12	1	1	1	2	2	19.2	2.33	513	7.8	104	33.5	13.4	4.2	1.1	0.3	0.2	4.9	3.59	155	10.5	89.4	29.2	1.4	2.8	0.3	0.1	0.3
1	2	1	1	2	12	1	1	1	1	2	23.3	2.05	453	5.6	91.7	27.3	14.2	7.6	1.1	0.3	0.2	17.88	2.43	445	6.2	79.8	25.5	7.06	7.9	1.15	0.33	1.44
2	2	2	1	3	11	2	1	1	2	2	32.9	2.94	350	7.4	80.6	25.2	24.1	5.1	1.2	0.5	2	10.63	2.29	486	7.4	89.1	32.3	2.92	6.36	1.02	0.06	0.27
1	1	40	1	2	15	1	1	1	2	2	17.2	2.95	420	8	88.1	27.1	9.9	3.8	1.2	0.3	2	13.32	2.68	978	8.4	89.9	31.3	7.91	4.68	0.51	0.1	0.12
1	2	3	1	3	12	2	1	1	2	2	20	3.17	237	8.4	87.4	26.5	6.44	12.13	1.22	0.14	0.07	17.11	1.73	633	6	96	34.7	7.5	6.93	1.64	0.19	0.85
2	2	2	1	2	9	1	1	1	1	1	31.35	2.87	262	6.7	67.9	23.3	15.2	8.97	2.78	0.54	0.07	12.18	2.98	291	7.8	76.8	26.2	2.5	7.43	1.84	0.07	0.34
1	1	12	1	2	7	1	1	1	1	1	23.82	1.48	172.5	4.34	96.8	29.3	18.91	17.13	1.8	0.07	1.56	8.65	2.08	328	7.2	97.6	34.6	4.82	2.92	0.64	0.11	0.16
2	2	5	1	2	9	2	1	1	2	1	16.92	1.65	256	7.1	65.5	36.7	8.05	6.38	0.59	0.08	1.15	9.46	2.51	234	7.7	92.4	30.7	2.82	5.38	0.98	0.14	0.14
1	2	3	1	2	10	1	1	1	1	1	98.64	2.56	938	4.4	63.2	17.2	36.5	10.5	1.65	2.52	1.89	10.53	3.34	250	7.1	70.4	21.9	4.87	4.2	1.11	0.05	0.3
2	2	2	4	3	12	2	1	1	2	4	18.45	2.39	347	7.1	73.6	29.7	8.38	6.83	1.34	0.12	1.78	12.41	1.98	288	6.2	90.9	31.3	3.31	6.15	1.32	0.11	1.52
1	1	12	1	4	16	2	2	2	2	1	12.3	2.84	482	10.5	110	38	3.7	7.4	0.3	0.3	0.6	16.15	2.09	441	6.2	89.5	29.7	5.07	7.55	2.65	0.15	0.73
1	2	2	1	2	6	2	2	1	2	2	6.08	3.99	180	9.5	72.3	28.5	4.42	1.01	0.64	0.01	0	9.3	3.09	392	8.2	81.6	26.5	4.2	3.5	0.7	0.2	0.8
1	2	1	4	3	13	2	1	1	1	4	23.59	2.6	365	7.07	90.1	27.2	40.47	42.96	14.58	0.34	1.65	8.9	2.22	585	7.1	94.1	32	3.9	3.2	1.2	0.2	0.4
2	1	70	1	2	7	2	1	1	2	1	16.7	1.52	250	9.2	95.8	56.2	1.25	1.36	4.5	0.52	0.05	8.8	2.78	468	7.7	87.8	27.7	4.1	3.6	0.9	0.1	0.2
1	2	2	1	4	15	2	2	2	2	1	5.21	3.28	209	8.6	85.1	26.2	1.75	2.63	0.4	0.03	0.4	14.3	2.86	247	8.5	87.1	29.7	8.5	3.3	2.1	0.2	0.2
2	2	2	2	3	9	2	2	1	1	1	27.8	3.8	649	8.7	73.2	22.9	13.23	5	0.38	0.11	0.38	14.35	2.74	246	6.4	79.2	23.4	3.95	8.46	0.61	0.13	1.2
1	2	2	2	3	5	1	1	1	2	2	12.22	2.59	359	6.2	69.5	23.9	0.89	10.15	1.1	0.08	0	13.66	2.3	437	6.6	84.3	28.7	7.4	4.21	1.85	0.09	0.11
1	2	5	1	2	10	1	1	1	2	2	31	1.36	364	5.1	107.7	37.4	12.5	14.6	1.4	2.8	0.86	17.36	2.02	508	6.6	95	32.7	10.72	4.89	1.55	0.1	0.1
2	2	5	1	2	1	1	1	1	1	2	36.9	2.07	1030	7	111	30.6	15.9	15.2	2.4	0.7	2.7	14.27	2.25	533	8.7	106.2	38.7	6.83	6.02	1.1	0.1	0.22
1	2	48	1	4	12	1	1	1	1	2	12.5	1.81	365	5.7	77.5	26.5	7.06	5.9	1.96	0.92	0.18	12.97	2.16	472	7.5	87	34.7	3.94	7.1	1.35	0.21	0.37
1	1	48	1	2	6	1	1	1	1	4	7.76	3.17	398	8.4	77.3	26.5	3.97	2.53	0.98	0.09	0.19	20.41	2.29	522	7.3	79.5	31.9	7.12	10.97	1.65	0.13	0.54
1	1	48	1	2	4	2	2	1	2	1	24.5	3.97	389	8.5	56.7	21.4	11.37	10.23	0.78	0.27	1.85	14.45	3.31	361	7.2	66.8	21.8	5.84	7.04	1.06	0.15	0.36
1	1	10	4	1	16	1	1	1	1	4	17.02	2.98	569	7.7	76.2	25.8	6.64	6.83	0.88	0.1	2.57	20.8	2.6	461	7.1	69.6	27.3	7.15	8.57	0.94	0.07	4.07
2	1	1	1	2	3	1	1	1	1	2	13.5	3.17	395	5.8	77.5	26.8	7.58	3.85	1.85	0.19	0.28	24.2	2.8	297	7.9	82.1	28.2	8.48	10.97	1.32	0.19	3.24
2	2	18	1	2	11	2	1	1	2	3	13.41	3.04	513	8.1	80.6	26.6	3.64	4.13	1.22	0.12	4.3	9.57	2.94	636	8.1	68.4	27.6	3.82	4.14	0.83	0.19	0.59
2	2	2	4	3	16	1	1	1	2	2	15.9	2.23	524	9.7	104.6	43.5	7.82	3.7	0.5	0.5	0.15	4.77	1.94	84	7.5	106.7	38.7	2.05	2.18	0.5	0.02	0.02
1	1	27	3	3	4	2	2	1	1	1	15.8	3.17	398	8.5	76.5	26.9	3.97	2.58	0.95	0.05	0.19	10.78	2.84	415	9.2	79.2	32.4	2.84	6.42	1.31	0.1	0.11
2	1	17	4	2	9	1	1	1	1	2	7.56	3.17	398	8.4	77.8	25.8	3.97	2.53	0.98	0.09	0.19	11.26	2.42	316	7.8	80.6	32.2	1.86	5.22	0.65	0.1	0.43
2	1	27	4	2	13	1	1	1	1	2	17.37	1.75	358	6.8	102.8	35.8	6.45	8.56	1.58	0.18	0.44	11.44	2.78	271	7.9	70.9	28.4	5.5	4.71	0.95	0.06	0.22
1	1	25	1	2	13	1	1	1	1	2	24.38	2.86	694	6.9	73.1	24.1	14.19	8.15	1.65	0.38	0.01	13.14	5.54	362	7	75.2	27.1	5.54	5.57	1.63	0.18	0.22
2	1	20	1	4	9	2	2	1	1	1	21.8	1.56	117	5.7	96.3	36.5	5.46	13.5	4.4	0.56	0.08	13.78	2.37	425	7.1	77.2	30	3.65	7.47	1.84	0.11	0.71
2	2	2	4	3	16	2	1	1	2	2	15.09	2.86	645	9.2	88.5	32.2	10.67	2.76	1.45	0.17	0.04	7.58	2.8	665	8.6	88.9	30.7	4.42	2.07	0.9	0.09	0.1
2	1	56	1	2	16	2	2	1	1	1	27.15	1.86	594	6.4	89.8	34.4	9.02	13.09	4.12	0.26	0.66	16.51	2.04	563	6.8	94.6	33.3	6.86	7.69	1.31	0.17	0.48
1	1	5	1	3	4	1	1	1	2	4	47.33	1.27	87	3.5	72.4	27.6	7.39	36.46	2.9	0.5	0.08	11.82	2.31	338	5.5	78.4	23.8	3.67	6.8	0.9	0.12	0.33
2	2	1	1	2	13	2	2	1	2	2	32.9	2.94	365	7.5	80.6	25.3	24.1	5.1	1.2	0.5	2	7.75	2.16	415	8.1	99.5	37.5	3.08	3.3	1.13	0.14	0.1
1	2	5	1	3	17	2	1	1	1	2	20.66	1.57	260	5.3	89.8	33.8	11.79	6.77	1.78	0.11	0.21	11.18	4.33	418	9.7	64.4	22.4	5.65	3.71	1.32	0.22	0.28
2	1	35	1	4	12	2	2	1	1	1	13.74	2.04	687	5.8	87.3	28.4	3.7	8.9	0.48	0.45	0.21	8.2	3.57	215	9.1	68.9	25.5	3.43	3.55	0.72	0.05	0.45
1	1	25	1	2	6	2	1	2	2	3	13.74	2.04	687	5.8	87.3	87.3	3.7	8.9	0.48	0.45	0.21	10.78	2.84	415	9.2	79.2	32.4	2.84	6.42	1.31	0.1	0.11
1	2	3	1	2	8	1	1	1	1	2	13.74	2.04	687	5.6	87.5	28.4	3.7	8.9	0.48	0.45	0.21	10.28	2.35	507	7.5	81.3	31.9	7.32	2.24	0.66	0.06	0
2	2	2	1	2	11	1	1	1	2	2	12.4	2.12	49	6.6	89.6	31.1	4.78	6.56	0.92	0.09	0.05	8.78	2.07	371	6.6	79.2	31.9	2.41	5.14	0.67	0.07	0.49
2	2	32	1	4	10	2	2	2	2	3	16.77	3.11	583	8.4	78.8	27	5.61	8.23	2.37	0.05	0.51	20.87	2.96	486	9.3	77.7	31.4	7.41	10.16	2.77	0.15	0.38
2	1	8	1	2	4	1	1	1	2	2	14.52	2.49	345	7.4	86.2	29.9	6.53	2.58	1.77	0.58	0.55	9.59	2.37	526	8.2	90.3	34.6	2.13	6.53	0.67	0.09	0.17
2	2	1	4	1	13	2	1	2	1	2	30.48	2.47	571	8.7	96.3	35.3	22.13	5.68	2.66	0	0.01	19.47	2.48	558	8.8	98.8	35.5	8.1	8.77	1.58	0.16	0.86
2	1	30	1	2	12	1	1	1	1	1	9.31	3.52	286	8.2	57.4	23.3	2.14	4.33	1.02	0.09	1.73	11.25	3.45	544	9.3	81.4	27	2.25	7.74	0.58	0.18	0.5
2	2	50	1	3	10	2	2	1	1	1	12.72	2.81	120	8	83.4	28.7	5.7	4.61	1.15	0.19	1.05	6.68	3.05	72	9.4	90.8	30.8	3.55	2.41	0.58	0.02	0.12
2	1	30	1	3	12	2	2	1	1	1	24.5	1.7	325	6.2	88.4	27.6	17.03	4.7	1.51	0.26	0.93	18.35	1.98	261	5.9	103	29.8	11.01	4.67	1.61	0.19	0.87
2	1	30	1	3	14	2	2	1	1	1	17.4	2.52	481	6.2	74.5	26.7	7.3	6.8	1.44	0.12	1.75	14.72	2.61	303	7.7	87	29.5	5.55	6.59	1.5	0.21	0.87
1	1	19	4	3	5	2	1	1	1	1	16.25	2.48	419	6.3	80.4	25.6	5.7	8.15	2.19	0.2	0.01	11.46	2.58	344	8.3	97.7	32.2	4.36	5.43	1.25	0.07	0.35
1	2	5	1	4	16	2	2	2	1	1	15.6	2.7	866	7.4	73.5	26.9	6.64	7.7	1.05	0.18	0.17	9.93	2.9	858	7.9	83.8	27.2	3.58	5.21	0.84	0.14	0.16
2	2	5	1	4	10	2	2	1	1	1	25.93	2.21	647	5.8	88.4	29.4	16.4	6.5	2.53	0.15	0.35	17.49	2.24	1055	6.7	92.9	29.9	7.06	8.32	0.91	0.29	0.91
2	1	30	1	4	14	2	2	1	1	4	14.91	2.01	155	5.5	82.7	27.7	5.2	6.3	1.1	0.2	0.01	10.67	2.59	222	7.1	85.3	27.4	4.66	5.15	0.76	0.06	0.04
1	1	40	1	1	5	1	1	2	2	1	17.3	2.44	259	6.5	79.9	26.5	5.7	10.6	0.9	0.1	0.02	17.39	3.27	588	10.1	95.1	30.9	6.65	9.25	0.93	0.1	0.46
2	1	25	1	2	12	1	1	2	1	3	11.39	2.76	243	7.6	66.7	27.5	5.84	4.89	0.51	0.06	0.09	11.25	3.45	544	9.3	81.4	27	2.25	7.74	0.58	0.18	0.5
2	1	20	1	2	16	1	1	1	1	3	28.58	2.83	554	7.9	84.8	27.9	12.34	11.4	4.62	0.2	0.02	15.69	2.79	716	7.5	73.5	26.9	6.66	7.63	1.07	0.18	0.15
1	1	25	1	3	7	1	1	1	2	3	20.71	3.12	328	9.3	96.5	29.3	8.16	10.35	2.15	0.03	0.02	16.07	2.53	143	7.6	92.5	30	3.45	10.78	0.9	0.34	0.6
2	1	25	2	2	9	1	1	1	1	1	14.15	2.71	494	7.1	68.4	22.4	3.8	7.34	1.32	0.2	1.49	7.84	3.31	611	8	73	24.2	2	4.36	0.79	0.1	0.59
2	1	25	4	2	8	2	2	1	1	4	20.8	2.15	413	6.4	78.2	25.4	8.09	8.09	2.63	0.2	1.79	26.92	2.56	438	7	85.2	27.3	17.4	6.52	2.51	0.15	0.34
1	1	25	1	4	2	1	1	1	1	4	38.85	2.28	390	6.9	86.8	30.3	8.94	28.21	1.2	0.3	0.02	15.61	2.26	554	6.5	77.9	28.8	2.62	12.15	0.68	0.06	0.1
2	1	25	1	4	6	2	2	1	1	3	20.4	2.2	521	6.2	83.4	29.4	7	10.92	2.1	0.12	0.28	14.82	2.58	321	8.8	86.8	34.1	5.4	8.06	1.05	0.11	0.2
1	1	35	1	2	7	1	1	1	1	2	17.5	1.51	183	4.4	94.1	29.6	7	8.39	0.9	0.26	0.95	8.82	1.14	63	4	103.5	35.1	3.14	4.97	0.5	0.06	0.15
2	1	30	1	1	12	2	1	1	1	3	8.78	1.75	301	4.3	69.1	24.6	2.61	0.44	5.73	0	0	11.19	2.46	443	7.3	74.4	29.7	4.03	5.82	0.9	0.14	0.3
2	2	5	1	3	6	2	2	2	2	1	26.3	2.57	478	7.8	69.8	26.2	7.1	14.2	2.66	0.06	2.28	24.23	2.89	576	8.3	72.7	28.7	6.05	13.24	2.61	0.11	2.22
2	1	20	3	2	17	1	1	1	1	4	15.81	1.88	203	5.9	81.9	31.4	7.24	7.01	1.04	0.51	0.01	10.77	2.43	435	7.5	78.2	30.9	2.79	6.81	0.91	0.15	0.11
1	1	20	1	3	13	1	1	1	1	4	29.95	2.06	239	7.1	95.1	34.5	5	21.2	3.4	0.1	0.25	27.15	1.86	594	6.4	89.8	34.4	9.02	13.09	4.12	0.26	0.66
1	1	30	1	4	11	2	1	1	1	4	15.41	0.81	145	2.5	77.2	34.4	6.8	7.4	0.9	0.01	0.3	20.66	1.57	260	5.3	89.8	33.8	11.79	6.77	1.78	0.11	0.21
2	1	30	3	3	7	1	1	2	1	1	18.95	2.41	420	6.4	66.4	26.2	5.65	11.72	0.7	0.24	0.64	13.11	3.05	337	8.6	75.1	28.2	4.68	6.8	1.18	0.19	0.26
2	1	20	3	4	4	2	2	2	1	1	18.4	1.84	385	5.4	78.4	32.4	8.7	7.96	1.21	0.03	0.5	13.34	2.02	217	6.7	83.2	33.2	3.67	7.93	1.17	0.05	0.52
1	1	25	1	2	4	1	1	2	1	1	20.6	1.55	313	6.4	94.1	28.4	11.7	6.78	1.74	0.1	0.22	33.05	1.6	286	5.7	102.5	35.6	6.09	22.54	3.77	0.16	0.49
1	2	5	2	4	6	1	1	1	2	1	39.81	1.13	337	3.1	63.7	27.4	19.24	13.66	5.71	0.6	0.6	11.45	2.66	404	7	65	26.3	4.26	4.82	1.63	0.12	0.62
2	2	5	3	2	6	1	1	1	1	1	18.43	2.4	407	7.4	82.1	30.8	3.31	13.17	1.4	0.52	0.03	12.76	2.11	359	7.3	85.3	34.6	3.47	7.91	0.97	0.21	0.2
2	1	10	1	2	9	2	2	2	1	4	17.44	2.24	348	6.6	88.8	29.5	6.61	9.56	1.18	0.03	0.06	26.59	1.84	367	6.3	98.4	34.2	3.64	20.43	1.77	0.1	0.65
1	2	3	1	4	5	1	1	1	1	1	12.3	2.62	482	8.4	11	38	3.7	7.4	0.3	0.3	0.6	10.45	2.32	517	8.3	99.1	35.8	2.66	5.83	1.09	0.13	0.74
2	1	25	4	3	13	2	1	1	1	1	18.3	1.88	312	5.8	94.4	31.5	11.03	4.6	1.68	0.7	0.29	11.75	2.01	260	7.3	102.5	36.3	9.32	1.59	0.61	0.06	0.17
2	1	35	1	3	11	1	1	1	1	1	41.8	1.87	77	5.9	87.7	31.6	21.5	18.4	0.7	0.5	0.7	9.45	2.82	323	8.6	87.2	30.5	2.86	4.19	0.63	0.09	1.68
1	1	25	4	2	12	1	1	1	1	1	22.6	2.22	487	6.2	82.4	26.1	12.73	7.7	1.8	0.11	0.26	16.92	2.09	548	5.9	85.2	28.2	6.27	8.7	1.44	0.22	0.29
2	2	5	1	3	12	1	1	1	1	1	14.6	2.11	521	7.1	85.1	28.5	6.2	6.21	1.7	0.1	0.39	12.69	2.63	456	8.5	94.7	32.3	5.51	5.6	1.02	0.14	0.42
1	1	20	1	2	7	1	1	1	1	1	9.4	2.82	324	7.7	82.4	26.1	2.85	4.15	0.62	0.09	1.69	5.21	3.28	209	8.6	85.1	26.2	1.75	2.63	0.4	0.03	0.4
2	1	15	1	2	12	2	1	1	2	1	10.75	3.2	288	8.1	74.9	25.1	4.7	5.14	0.8	0.06	0.04	5.08	4.5	257	11.5	76.1	25.6	2.19	2.16	0.34	0.05	0.34
2	1	10	4	1	3	2	2	1	2	1	15.7	2.36	471	6.4	84.5	26.1	2.7	12.16	0.4	0.06	0.14	14.89	2.73	376	7.8	87.9	28.6	6.68	6.55	1.31	0.1	0.25
2	1	30	1	3	11	2	2	1	2	1	34.7	2.6	230	6.8	92.3	26.2	24.1	6.8	3.1	0.5	0.2	13.8	2.64	526	8.7	78.8	33	5.95	5.75	1.52	0.34	0.24
1	1	20	1	3	9	2	2	1	1	1	14.5	2.53	150	9.5	70.2	25.8	1.65	3.65	0.78	0.35	0.46	12.11	2.78	749	8.9	89.6	31.7	5.3	4.58	0.67	0.11	1.45
2	1	18	2	2	10	2	2	1	1	4	6.8	3.85	326	11.5	85.6	28.6	2.8	3.65	0.78	0.21	0.56	6.68	3.05	72	9.4	90.8	30.8	3.55	2.41	0.58	0.02	0.12
2	1	34	1	2	15	1	1	1	1	1	7.8	2.95	265	6.8	67.8	22.5	12.6	4.5	0.56	0.05	0.05	9.02	2.6	342	8	75	30.8	2.66	4.44	0.86	0.17	0.89
1	1	32	1	4	7	2	1	1	1	2	14.16	2.85	350	8.5	80.6	29.7	7.45	4.85	1.08	0.1	0.66	11.63	2.48	354	8.4	82.3	33.9	4.64	5.31	0.74	0.17	0.77
1	1	34	1	4	14	2	1	1	1	2	14.16	2.83	580	8.4	89.8	29.7	7.44	4.89	1.07	0.1	0.66	10.84	2.6	425	7.6	71.2	29.2	3.63	5.31	0.83	0.2	0.87
2	2	5	1	2	10	1	1	1	1	2	41.41	3.03	447	7.9	74.3	26.1	12.6	10.9	0.89	0.25	0.65	6.72	2.69	357	7.7	72.5	28.6	1.1	4.43	1.05	0.1	0.04
2	1	36	1	2	9	1	1	1	1	1	22.6	2.36	236	9.8	75.8	33.5	13.5	8.69	0.56	0.38	0.08	14.75	2.65	595	8.7	97.4	32.8	3.86	8.97	1.32	0.13	0.47
2	1	18	1	4	17	2	2	1	2	2	14.1	1.71	456	5	98.8	29.6	7	5.2	1.1	0.4	0.3	12.58	2.1	409	6.9	80	32.9	3.55	8.09	0.65	0.16	0.13
1	1	15	1	3	16	2	2	1	1	3	18.97	1.99	333	7.3	97	35.7	7.43	8.68	1.9	0.16	0.8	13.68	2.5	562	8.4	82	33.6	13.68	5.5	2.37	0.18	0.38
1	1	18	1	3	10	2	1	1	1	3	19.47	2.48	558	8.8	98.8	35.5	8.1	8.77	1.58	0.16	0.86	15.9	2.6	671	7.6	73.1	29.2	7.87	4.42	2.53	0.22	0.86
1	1	18	1	3	5	2	2	1	1	3	15.9	2.6	671	7.6	73.1	29.2	7.87	4.42	2.53	0.22	0.86	15.03	2.33	723	7.7	81.5	33	5.8	6.16	1.77	0.22	1.07
1	1	10	1	3	14	1	1	1	1	4	25.6	3.56	368	3.9	95.8	36.8	16.5	8.5	0.62	0.75	0.25	12.11	2.78	749	8.8	89.6	31.7	5.3	4.58	0.67	0.11	1.45
1	1	10	1	3	16	1	1	1	1	4	25.6	3.56	356	5.4	75.2	35.9	17.8	12.6	0.85	0.75	0.23	15.46	2.73	544	7.3	67.4	26.7	6.84	6.76	1.28	0.13	0.45
2	1	10	1	3	9	2	2	1	2	1	25.6	2.36	368	6	75.9	40.5	18.3	15.8	2.65	0.85	0.76	10.08	1.75	140	5.6	83.4	32	3.01	5.85	0.77	0.14	0.31
1	1	13	1	2	14	1	1	1	2	2	26.4	2.36	238	6.8	76.5	45.6	17.8	5.69	2.69	0.85	0.98	17.37	2.45	568	6.8	66.5	41.7	6.4	8.74	1.59	0.31	0.33
2	1	16	1	2	4	2	1	1	1	2	15.8	3.55	356	7.2	68.5	30.5	8.5	2.3	0.89	0.65	0.05	12.5	2.49	459	9.2	88.4	36.9	2.81	7.68	1.29	0.1	0.62
1	1	64	4	3	5	1	1	1	1	1	5.32	1.71	56	5.1	86.6	29.7	6.5	3.31	0.49	0.56	0.09	17.21	2.03	631	6.3	76.8	31	4.81	9.73	1.25	0.15	1.27
1	2	40	1	4	13	2	1	1	1	2	9.57	2.5	628	7.9	76	31.6	3.68	4.7	0.94	0.15	0.1	9.67	3.33	472	8.6	64	25.8	5.1	2.94	0.8	0.1	0.73
1	2	5	1	3	9	2	1	1	1	1	25.6	2.58	350	8	75.8	35.6	20.6	9.86	3.65	0.18	0.02	8.37	3.66	568	8.4	57.4	23	2.36	4.21	1.04	0.18	0.58
2	1	23	1	3	12	1	1	1	1	1	7.41	1.78	137	5.7	89.3	32	6.32	0.75	0.24	0.02	0.08	17.21	2.03	631	6.4	76.8	31	4.81	9.73	1.25	0.15	1.25
1	2	6	1	3	6	2	1	1	1	1	5.35	2.68	430	8.6	96.8	33.8	2.65	2.98	0.68	0.06	0.28	10.11	2.91	344	6.8	69.8	23.4	3.8	4.27	1.23	0.11	0.7
1	1	22	1	2	15	2	2	1	1	4	5.81	4.11	253	11.6	84.4	28.2	1.41	3.21	0.74	0.02	0.43	15.64	1.69	239	5.1	103	30.2	5.64	8.69	0.78	0.21	0.32
2	1	24	1	3	13	2	1	1	2	1	16.5	1.25	346	6.8	102.5	35.8	6.45	8.51	1.75	0.18	0.44	15.46	2.73	544	7.4	67.4	26.7	6.84	6.76	1.28	0.13	0.45
2	1	25	1	2	8	1	1	1	1	1	20.31	1.11	95	3.6	108.1	32.4	3.71	15.35	0.62	0.5	0.13	18.89	1.85	120	6.2	90.8	33.5	5.6	11.71	0.74	0.22	0.62
1	2	5	2	4	9	2	1	1	1	2	24	2.11	384	6.2	86.1	28.4	8.28	10.9	1.39	0.19	3.24	16.26	2.18	398	6.8	89	31.2	5.05	8.63	1.23	0.14	1.21
2	2	5	4	1	16	2	1	1	2	1	16.2	1.94	168	6.2	91.5	30.9	5	8.62	1.2	0.14	1.24	13.1	1.99	198	6.5	93.5	32.7	5.1	6.22	1.26	0.3	0.22
2	2	5	1	3	13	1	1	1	1	4	20.13	3.06	194	8.2	67.3	27	5	11.7	3.4	0.03	0	33.25	2.57	32	6.8	66.1	26.5	26.31	3.13	3.72	0.07	0.02
1	1	35	1	2	11	1	1	1	2	1	38.3	1.38	385	6.3	105.1	32.5	26.36	8.13	3.6	0.07	0.14	19.21	1.47	361	5.1	108.8	34.7	7.85	8.7	2.08	0.23	0.35
2	1	28	1	2	13	1	1	1	1	3	15.7	2.97	523	7.7	83.5	25.9	4.5	8.7	1	0.3	1.2	11.19	3.62	804	8.4	76	23.2	5.05	4.63	0.89	0.03	0.59
1	1	34	2	3	5	1	1	1	1	2	19.1	2.31	343	6	70.6	26	12.5	5.8	1	0.5	1.2	13.26	2.92	579	7.5	80.8	25.7	2.86	8.59	1.48	0.13	0.2
1	2	3	1	3	13	1	1	1	2	1	10.77	2.43	435	7.5	78.2	30.9	2.79	6.81	0.91	0.15	0.11	4.13	2.53	171	10.3	110.7	40.7	2.07	1.74	0.27	0.03	0.02
1	1	65	1	2	16	2	1	1	2	2	11.68	2.59	437	9.2	101.5	35.5	5.88	4.35	0.83	0.13	0.49	10.91	2.41	350	8.5	88.8	35.3	3.9	4.89	1.3	0.12	0.7
2	1	45	1	2	10	2	2	1	1	2	26.6	2.7	85	7.4	75.1	27.1	10.6	20.5	1.1	0.5	0.05	10.59	3.14	319	8.5	69.1	27.1	3.49	5.39	1.01	0.25	0.45
2	2	56	1	2	10	1	1	1	1	2	13.74	2.04	687	5.4	87.3	28.4	3.7	8.9	0.48	0.45	0.21	20.71	2.16	392	6.6	78.2	30.6	8.04	8.08	2.6	0.28	1.71
2	2	3	1	2	12	1	1	1	2	3	12.72	2.83	271	8.3	84.1	29.3	5.72	4.65	1.11	0.19	1.05	11.71	2.64	386	7.9	76.5	29.9	5.2	4.88	1.28	0.1	0.25
1	1	8	1	4	16	2	2	2	2	2	15.43	2.9	261	9.3	95.2	32.1	6.11	7.34	1.39	0.12	0.47	12.46	2.14	532	6.9	79.9	32.2	4.79	6.07	0.9	0.23	0.47
2	1	25	1	3	7	1	1	1	2	2	36.62	2.17	538	6.4	87.2	45.2	9.16	26.93	1.27	0.5	0.1	18.03	2.04	91	6.5	91.2	31.9	3.98	12.5	0.82	0.19	0.54
1	1	1	1	2	9	1	1	1	1	2	17.37	2.45	568	6.8	66.5	27.8	6.4	8.74	1.59	0.31	0.33	12.8	2.19	367	7.1	81.7	32.4	3.9	6.72	1.44	0.22	0.52
1	1	28	1	2	9	2	2	1	1	2	14.23	2.32	260	8.61	66.3	25.6	11.2	3.25	0.56	0.08	0.26	8.53	3.66	42	7.9	59.3	21.6	1.85	5.55	0.77	0.12	0.24
1	2	3	1	2	6	2	1	1	1	2	16.9	2.57	133	6.6	73.5	25.7	4.8	10.28	1.16	0.12	0.54	12.46	2.51	389	7.2	73.7	28.7	3.99	6.69	0.92	0.12	0.74
2	2	50	1	2	13	2	1	1	1	2	14.75	2.65	595	8.7	97.4	32.8	3.86	8.97	1.32	0.13	0.47	8.46	2.86	553	8.1	70.6	28.3	3.7	3.28	0.92	0.08	0.48
1	2	56	1	4	6	1	1	1	1	2	8.82	1.14	63	4	103.5	35.1	3.14	4.97	0.5	0.06	0.15	7.94	3.43	331	8.7	66.8	25.4	3.13	3.92	0.76	0.05	0.08
1	1	38	1	2	14	1	1	1	1	2	18.8	2.24	358	7.6	95.1	33.9	9.9	7.5	1.4	0.25	0.3	12.28	2.01	400	7.3	93	36.3	7.57	2.79	1.25	0.08	0.59
1	1	18	1	2	10	1	1	1	1	2	15.04	3.45	294	8.6	68.1	24.9	6.72	6.85	0.9	0.09	0.48	15.37	2.9	219	7	69.7	24.1	3.84	9.9	1.26	0.06	0.31
2	1	42	1	2	8	2	1	1	2	3	15.84	2.66	452	7.8	85.8	29.2	9.95	4.4	1.49	0.5	0.07	23.09	2.32	206	7.2	78	31	19.65	1.19	2.11	0.12	0.02
1	1	24	1	2	12	1	1	1	1	3	17.37	2.45	413	6.8	66.5	27.8	6.4	8.74	1.59	0.31	0.33	13.65	2.27	362	6.7	81.1	29.5	5.83	6.5	0.88	0.1	0.34
1	1	22	4	2	9	1	1	1	1	2	14.6	2.05	82	5.2	70.1	25.5	12.5	6.7	1.8	0.06	0.16	10.75	2.03	416	7.2	103.9	35.5	7.61	2.05	0.84	0.15	0.1
1	2	1	1	4	13	1	1	1	1	2	36.36	2.45	208	6.7	79.6	27.3	22.73	9.86	3.63	0.14	0	8.05	3.03	459	9.1	78.9	30	2.87	3.51	1.08	0.14	0.45
1	2	1	1	2	12	2	1	1	2	2	13.41	2.87	584	9.2	94.8	32.1	13.41	7.67	1.25	0.1	1.37	11.81	2.59	477	8.1	96.1	31.3	4.37	4.17	1.17	0.15	1.95
1	2	2	1	3	13	1	1	1	1	2	17.87	2.22	248	6	75.2	27	8.34	7.53	1.46	0.07	0.47	11.86	3.46	357	8.4	76.6	24.3	4.53	3.55	0.81	0.11	2.86
1	1	21	1	1	2	1	1	1	1	2	30.9	2.27	136	6.1	67	26.9	4.38	23.03	1.43	0.4	1.66	12.43	2.83	311	7.7	72.8	27.2	7.37	3.7	0.94	0.07	0.35
1	1	50	1	2	10	1	1	1	1	2	10.9	2.29	212	6	80.8	26.2	5.6	3.5	1.7	0.12	0.05	7.4	2.86	242	5.8	79.7	20.3	4.2	3.5	1.7	0.14	0.06
1	2	20	1	3	17	2	1	1	1	1	41.79	2.6	498	6.3	18.2	30.4	22.8	9.2	1.35	0.08	0.05	12.4	2.27	173	7.8	102.9	34.2	8.18	2.82	1.33	0.06	0.01
1	2	3	1	2	14	2	2	2	2	2	7.53	2.36	547	9.49	80.5	38.4	3.44	1.56	0.85	1.36	0.68	6.5	2.7	437	10.3	103.3	38.1	2.28	3.02	0.84	0.07	0.29
2	1	28	1	2	9	1	1	1	1	2	14.81	1.72	144	1.72	80.8	28.5	5.15	8.28	0.89	0.05	0.44	14.46	1.43	161	4.5	93	31.5	1.43	7.81	1.02	0.12	0.13
1	1	36	1	3	4	1	1	2	2	1	72.35	2.71	479	8.2	93	30.3	45.77	3.64	1.09	0.54	21.4	22.9	1.6	107	5.1	113	31.9	5.4	13.5	2.7	0.6	0.8
1	1	37	1	2	14	1	1	1	2	2	23.06	2.6	197	10.1	113.1	38.8	16.85	3.12	1.04	0.76	1.29	13	2.43	434	7	91.4	28.8	7.7	2.2	1.7	0.2	1.2
2	1	38	1	3	11	2	1	1	1	3	7.42	5.22	258	13.31	83.3	25.5	38	48.3	4.94	0.08	0.64	32.26	2.67	110	8.1	93.6	30.3	12.1	4.67	3.29	2.03	10.17
2	1	18	2	3	5	2	1	1	2	2	24.45	2.46	444	6.5	72	26.4	5.67	16.28	1.62	0.16	0.72	10.08	3.56	61	7.9	64	22.2	2.44	5.67	1.49	0.2	0.23
1	2	2	1	3	14	2	1	1	2	2	4.13	2.53	171	10.3	110.7	40.7	2.07	1.74	0.27	0.03	0.02	10.2	3.12	574	8	76.6	25.6	3.33	4.75	0.87	0.15	1.1
2	1	18	4	2	15	2	1	1	1	2	7.9	1.52	310	4.3	11.3	28.3	5.72	1.51	0.53	0.01	0.11	4.91	4.67	303	12.8	69.6	27.4	1.38	2.82	0.54	0.01	0.16
2	1	20	1	2	12	2	1	1	1	3	27.27	1.77	403	5.7	97.2	32.2	11.69	12.94	2.01	0.46	0.17	4.91	4.67	303	12.8	69.6	27.4	1.38	2.82	0.54	0.01	0.16
2	1	21	1	2	17	2	1	1	1	2	21.62	2.17	214	6.4	82.5	29.5	6.5	12.86	1.53	0.04	0.69	33.19	1.84	350	6.2	87.5	33.7	11.31	18.68	2.67	1	0.6
1	1	64	1	2	16	2	1	1	1	2	10.73	3.22	817	8.4	74.5	26.1	5.52	3.55	0.98	0.14	0.54	19.38	2.19	386	6.9	78.1	31.5	4.27	9.89	1.36	0.27	3.59
2	2	18	1	2	9	2	1	1	2	2	10.13	3.37	451	7.5	64.7	22.3	3.63	3.9	2.2	0.18	0.22	8.05	3.03	459	9.1	78.9	30	2.87	3.51	1.08	0.14	0.45
2	1	3	1	1	3	2	2	1	1	2	42.03	2.78	69	9.7	109.4	34.9	16.19	2.67	1.42	1.13	20.62	2.58	1.42	90	3.4	60.6	23.9	1.69	0.55	0.27	0	0.07
1	1	47	1	3	17	2	1	1	1	4	14.23	2.4	288	7.2	86.3	30	4.62	8.13	1.24	0.08	0.16	24.9	3.16	548	8.5	79.4	26.9	12.82	8.9	2.62	0.43	0.06
1	1	5	4	2	9	2	2	1	1	3	16.42	2.82	608	6.8	75.5	24.1	9.46	4.29	1.09	0.05	1.28	13.92	2.97	463	8.6	71.4	29	5.57	5.95	1.35	0.17	0.88
1	1	8	4	2	10	1	1	1	2	1	16.77	1.24	119	4.1	99.2	33.1	6.3	8.96	0.67	0.15	0.69	12.35	1.19	119	3.7	98.3	31.1	5.91	5.25	0.48	0.06	0.65
1	1	30	1	2	14	2	2	1	1	3	29.65	1.86	375	5.9	96.8	31.7	7.16	17.65	2.71	0.3	1.83	17.88	1.82	300	5.7	76.4	31.3	5.37	10.13	1.58	0.23	0.57
2	2	5	1	3	9	1	1	2	1	1	18.78	1.43	134	4.4	86.8	31.1	4.2	10.9	3.2	0.08	0.4	17.87	2.22	248	6	75.2	27	8.34	7.53	1.46	0.07	0.47
1	1	20	1	2	13	2	1	1	1	1	16.3	2.28	351	7.4	85.1	30.2	5.42	8.6	1.65	0.12	0.51	40.87	2.34	299	7.2	94	30.8	15.63	2.02	1.76	0.31	21.15
2	2	5	2	3	11	1	1	1	1	1	14.4	2.47	488	7.5	78.6	30.1	7.4	4.55	2.01	0.2	0.24	14.66	2.48	495	7.7	79.8	31	7.55	4.56	2.03	0.19	0.33
1	1	25	1	4	14	2	2	1	1	4	17.8	1.95	372	7.7	94.1	28.3	8.32	7.51	1.45	0.07	0.45	9.22	2.24	346	8.4	100.4	37.5	3.11	5.09	0.8	0.1	0.12
2	1	18	2	3	5	2	1	1	1	1	45.41	3	307	8.3	72	27.7	16.06	26	3.15	0.19	0.1	24.86	2.8	674	8.1	89.6	28.9	12.37	10.15	1.54	0.11	0.69
2	1	18	2	3	13	2	1	1	1	1	29.37	2.16	274	6.1	69	28.2	17.16	9.71	2.03	0.15	0.32	16.28	2.56	428	7.3	84.4	28.5	5.41	8.59	1.67	0.11	0.5
1	2	5	2	3	8	2	2	1	1	1	15.4	1.9	426	4.6	74.4	24.9	7.42	5.48	1.8	0.25	0.45	13.21	2.3	402	7	80.9	30.4	6.29	4.64	1.02	0.61	0.65
2	2	5	1	2	8	1	1	1	2	1	23.35	2.33	380	5.6	66.5	23.8	18.24	4.01	1.08	0	0.02	47.49	2.36	315	7.4	92.8	31.4	15.6	1.64	2.28	0.75	27.22
2	2	7	4	2	17	2	2	1	2	3	27.8	2.61	551	8.3	94.2	26.5	14.3	11.2	1.5	0.1	0.71	10.13	3.37	451	7.5	64.7	22.3	3.63	3.9	2.2	0.18	0.22
1	1	30	1	2	11	1	1	2	1	2	33.52	1.72	62	5.4	92.4	31.4	8.7	22.52	1.94	0.26	0.1	93.39	3.52	377	10.1	84.7	28.7	78.22	6.88	2.59	1.55	4.15
2	1	25	2	2	11	1	1	1	1	1	5.97	2.28	75	6.9	98.2	30.3	2.68	2.52	0.11	0.05	0.11	2.58	1.42	90	3.4	60.6	23.9	1.69	0.55	0.27	0	0.07
1	2	3	1	4	8	2	1	1	2	3	10.66	3.53	389	7.6	55	21.5	5.38	3.95	0.99	0.08	0.26	19.17	1.94	456	6.2	104.6	32	6.2	10.3	1.25	0.14	1.28
1	2	5	1	2	12	2	2	2	1	4	10.25	2.65	387	8.8	88.3	30.5	3.14	5.07	0.82	0.1	0.12	14.08	2.4	263	7.3	90	30.4	4.97	4.49	3.95	0.26	0.41
1	1	20	1	2	10	1	1	1	1	1	22	2.47	358	7.3	88.4	29.4	4.28	13.49	3.42	0.6	0.21	62.09	2.68	416	8.2	92.9	30.6	21.81	2.7	0.68	0.73	36.17
2	1	20	1	3	6	2	1	1	1	1	10.2	2.42	376	8.3	88.1	30.5	4.42	4.21	0.94	0.1	0.53	22.22	1.54	86	4.9	105.2	31.8	4.48	13.51	3.49	0.59	0.15
2	1	2	4	2	3	2	1	2	2	2	25.47	2.86	131	8.6	88.1	30.1	5.75	12.98	6.2	0.11	0.07	10.66	3.53	389	7.6	55	21.5	5.38	3.95	0.99	0.08	0.26
2	1	20	1	2	14	2	1	1	1	2	15.43	2.9	261	9.3	95.2	32.1	6.11	7.34	1.39	0.12	0.47	9.27	4.06	200	9.2	60.6	22.7	4.25	3.98	0.61	0.2	0.23
2	1	35	1	3	15	1	1	1	2	3	30.55	2.06	549	4.9	74.8	23.8	17.58	8.32	3.58	0.11	0.02	10.88	3.36	589	8.6	63.4	25.6	3.86	5.63	1.12	0.08	0.19
2	1	23	1	2	14	1	1	1	1	2	8.74	1.88	327	5.2	71.8	27.7	4.43	3.1	0.89	0.15	0.17	6.93	5.2	255	12.2	61.7	23.5	4.55	1.58	0.73	0.02	0.05
1	2	58	1	3	17	2	1	1	2	2	14.65	3.29	391	7.8	62.6	24	5.24	7.22	1.72	0.11	0.36	9.06	2.61	703	8.4	79.7	32.2	4.92	3.1	0.82	0.18	0.04
2	1	16	1	2	17	1	1	2	1	3	31.76	3.79	366	7.4	50.1	19.5	15.13	14.41	1.47	0.75	0	17.53	2.68	100	5.5	56	20.5	8.78	7.87	0.59	0.29	0
